# Supplementary material for: Preclinical Evaluation of CRISPR-Edited CAR-NK-92 Cells for Off-the-Shelf Treatment of AML and B-ALL
Source: Int J Mol Sci. 2022 Oct 24;23(21):12828. doi: 10.3390/ijms232112828 (PMC9655234; doi:10.3390/ijms232112828)
Supplement: Supplementary file 1 [file ijms-23-12828-s001.zip]

Archive with 1 entries (1 files):
- ijms-1960416-supplementary.pdf
